# Supplementary material for: Elovanoids Counteract Inflammatory Signaling, Autophagy, Endoplasmic Reticulum Stress, and Senescence Gene Programming in Human Nasal Epithelial Cells Exposed to Allergens
Source: Pharmaceutics. 2022 Jan 4;14(1):113. doi: 10.3390/pharmaceutics14010113 (PMC8778361; doi:10.3390/pharmaceutics14010113)
Supplement: Supplementary file 1 [file pharmaceutics-14-00113-s001.zip]

Archive with 1 entries (1 files):
- pharmaceutics-1453084-supplementary.pdf
